# Supplementary material for: The Relative Contributions of Occupational and Community Risk Factors for COVID-19 among Hospital Workers: The HOP-COVID Cohort Study
Source: J Clin Med. 2023 Feb 2;12(3):1208. doi: 10.3390/jcm12031208 (PMC9917902; doi:10.3390/jcm12031208)
Supplement: Supplementary file 1 [file jcm-12-01208-s001.zip]

Archive with 1 entries (1 files):
- jcm-2158022-supplementary.pdf
